# Supplementary material for: Electrogenerated Chemiluminescence Biosensor for Quantization of Matrix Metalloproteinase-3 in Serum via Target-Induced Cleavage of Oligopeptide
Source: Biosensors (Basel). 2024 Apr 8;14(4):181. doi: 10.3390/bios14040181 (PMC11047963; doi:10.3390/bios14040181)
Supplement: Supplementary file 1 [file biosensors-14-00181-s001.zip]

Archive with 1 entries (1 files):
- biosensors-2830635-supplementary.pdf
